# Supplementary material for: Smaller Absolute Quantities but Greater Relative Densities of Microvessels Are Associated with Cerebellar Degeneration in Lurcher Mice
Source: Front Neuroanat. 2016 Apr 19;10:35. doi: 10.3389/fnana.2016.00035 (PMC4835681; doi:10.3389/fnana.2016.00035)
Supplement: Supplementary Table 1 — The primary data of the stereological assessment of cerebellar vascularity in the wild type (WT) and Lurcher (Lc) mice. [file Table1.XLSX]

## Sheet: Saplyment 
Groups	Sample No.	Volume (mm3)	CE	Total number of vessels	Numerical density of vessels per unit volume (mm3)	Total length of vessels (mm)	Length density of vessels per unit volume (mm-2)	Mean length of vessel (mm)	Diffusion distance (mm)
Molecular layer
WT	1	10.0151	0.0360024	51146	5106.9	2980.29	297.58	0.0582703	0.0289846
	2	13.6979	0.018205	90350.3	6595.93	4768.26	348.102	0.0527753	0.0267989
	3	11.8565	0.0271037	69377.2	5851.41	3827.76	322.841	0.0551732	0.0278276
	4	17.3662	0.0333768	75065.5	4322.51	4387.92	252.671	0.0584545	0.0314552
	5	14.058	0.017268	96317.3	6851.43	4174.74	296.966	0.0433436	0.0290146
Lc	1	2.62039	0.0546847	27188.7	10375.8	872.488	332.96	0.0320901	0.0274015
	2	2.62803	0.0550557	45690.1	17385.7	1692.23	643.913	0.037037	0.0197041
	3	2.62421	0.0548702	36426	13880.7	1281.76	488.437	0.0351881	0.0226238
	4	2.85632	0.0812796	29709.1	10401.2	1457.5	510.27	0.0490588	0.0221345
	5	1.43139	0.0573748	9228.98	6447.59	1009.04	704.936	0.109333	0.0188319
Granular layer
WT	1	8.35259	0.00150048	65010.8	7783.31	3499.44	418.965	0.0538286	0.0244276
	2	18.0403	0.00961688	171959	9531.96	7957.46	441.094	0.0462753	0.023807
	3	13.1964	0.00555868	114250	8657.64	5674.85	430.03	0.0496706	0.0241113
	4	15.5319	0.00117922	124673	8026.88	5706.88	367.429	0.0457748	0.0260845
	5	12.2994	0.00127653	128872	10477.9	4619.57	375.593	0.0358462	0.0257995
Lc	1	3.73007	0.00221699	56095.4	15038.7	1294.77	347.117	0.0230816	0.0268369
	2	3.52513	0.00266697	45734	12973.7	1752.97	497.278	0.0383297	0.0224218
	3	3.6276	0.00244198	50808.9	14006.2	1531.56	422.198	0.0301436	0.0243339
	4	2.88929	0.00171775	44058.2	15248.8	1707.43	590.952	0.0387541	0.0205681
	5	1.82625	0.0033272	30402.7	16647.6	1324.92	725.486	0.0435789	0.0185633
White matter
WT	1	3.8798	0.0463153	14781.2	3809.78	1118.15	288.199	0.0756471	0.0294526
	2	5.62031	0.0259841	33243.5	5914.89	1804.82	321.125	0.0542909	0.0279019
	3	4.75005	0.0361497	23096.3	4862.33	1447.16	304.662	0.0626575	0.0286458
	4	6.88666	0.08377	34135.3	4956.72	1648.07	239.314	0.0482807	0.0323211
	5	5.40792	0.0179742	34307.2	6343.88	1256.73	232.386	0.0366316	0.0327993
Lc	1	2.43442	0.148346	11666.2	4792.18	475.242	195.218	0.0407368	0.0357857
	2	3.38569	0.0400962	22988.2	6789.82	1025.11	302.776	0.0445926	0.0287349
	3	2.91005	0.094221	16852.1	5791	724.595	248.997	0.0429972	0.0316864
	4	3.01404	0.0511524	18399.9	6104.74	974.113	323.192	0.0529412	0.0278125
	5	2.10346	0.0508747	10247.5	4871.75	584.109	277.69	0.057	0.0300047
Nuclei
WT	1	0.466095	0.193228	2100.52	4506.63	184.845	396.583	0.088	0.0251075
	2	0.953711	0.0872515	12925.9	13553.2	592.375	621.126	0.0458286	0.0200623
	3	0.709903	0.14024	6410.38	9029.94	361.237	508.854	0.0563519	0.0221653
	4	1.07629	0.0932105	13933.8	12946.1	365.213	339.324	0.0262105	0.0271433
	5	1.61371	0.0467294	23326.5	14455.2	678.725	420.599	0.0290968	0.0243801
Lc	1	1.74382	0.254908	20584.6	11804.3	524.222	300.617	0.0254667	0.0288379
	2	0.511866	0.191484	26053.1	50898.3	512.378	1001	0.0196667	0.0158035
	3	1.12784	0.223196	35359.4	31351.3	734.01	650.808	0.0207586	0.0195994
	4	0.396217	0.156909	12028.8	30359.1	264.633	667.899	0.022	0.019347
	5	0.314212	0.253607	4695.09	14942.5	208.149	662.449	0.0443333	0.0194265
Cerebellum
WT	1	23.9081	0.0297047	133039	5741.87	7782.73	341.019	0.0584998	0.0270758
	2	32.6212	0.0121722	308479	7668.16	15122.9	382.37	0.0490242	0.0255699
	3	28.2646	0.0209385	189515	6705.02	10223.2	361.694	0.0539439	0.0262905
	4	42.7825	0.0183017	247807	6230.75	12108.1	294.823	0.0488609	0.0291199
	5	33.851	0.0166088	282823	8475.87	10729.8	321.498	0.0379381	0.0278856
Lc	1	10.5728	0.0373045	115535	11486.6	3166.72	280.309	0.0274092	0.0298642
	2	10.1696	0.0438885	140465	12838	4982.68	483.377	0.0354726	0.0227419
	3	10.3712	0.0405965	126138	12162.3	3960.17	381.843	0.0313956	0.0255875
	4	9.40214	0.038544	104196	12097.2	4403.67	499.389	0.0422634	0.0223744
	5	5.58572	0.0455368	54574.3	10647	3126.21	592.239	0.0572836	0.0205457
Midbrain
WT	1	17.1617	0.2125	135156	7875.48	5331.57	310.667	0.0394474	0.0283676
	2	20.4341	0.180355	128060	6266.95	7132.92	349.069	0.0557	0.0267617
	3	18.7979	0.196427	132924	7071.21	6200.82	329.868	0.0466495	0.0275296
	4	32.2637	0.157496	167033	5177.14	7529.9	233.386	0.0450802	0.032729
	5	33.3737	0.176768	221846	6647.34	8589.89	257.385	0.03872	0.0311658
Lc	1	27.9218	0.197813	194481	6965.21	5917.1	211.917	0.0304251	0.0343469
	2	28.8075	0.210903	246310	8550.21	8837.42	306.775	0.0358792	0.028547
	3	28.3646	0.204358	220045	7757.71	7356.26	259.346	0.0334307	0.0310478
	4	26.949	0.181572	141096	5235.69	6794.9	252.14	0.0481579	0.0314883
	5	15.5327	0.203339	116251	7484.3	5299.45	341.181	0.0455862	0.0270693
